# Supplementary material for: Chronic Nodular Prurigo: An Update on the Pathogenesis and Treatment
Source: Int J Mol Sci. 2022 Oct 16;23(20):12390. doi: 10.3390/ijms232012390 (PMC9604302; doi:10.3390/ijms232012390)
Supplement: Supplementary file 1 [file ijms-23-12390-s001.zip]

Archive with 1 entries (1 files):
- ijms-1950426-supplementary.pdf
